# Supplementary material for: Protection against fibrosis by a bacterial consortium in metabolic dysfunction-associated steatohepatitis and the role of amino acid metabolism
Source: Gut Microbes. 2024 Sep 6;16(1):2399260. doi: 10.1080/19490976.2024.2399260 (PMC11382720; doi:10.1080/19490976.2024.2399260)
Supplement: Supplemental Material [file KGMI_A_2399260_SM1162.zip]

Archive with 1 entries (1 files):
- Supplementary_Tables_Figures.docx
